# Supplementary material for: Genetic variability of bioactive compounds and selection for nutraceutical quality in kola [Cola nitida (Vent) Schott. and Endl.]
Source: PLoS One. 2020 Dec 3;15(12):e0242972. doi: 10.1371/journal.pone.0242972 (PMC7714174; doi:10.1371/journal.pone.0242972)
Supplement: S1 Data — (CSV) [file pone.0242972.s002.csv]

Genotypes	Replication	Soluble sugar	Insoluble sugar	pH	% Moisture	Phenols	% Fat	% Ash	Proteins	Tannins	Flavonoids
JB36	1	6.14	33.8	6	68.06	48.08	0.73	3.3	3.06	60.26	4.24
JB4	1	5.61	37.88	5.74	60.34	41.74	0.41	2.62	6.69	57.25	4.22
P2-1c	1	5.35	16.95	5.65	64.73	53.32	0.74	3.86	8.82	69.5	5.5
JB19	1	6.73	37.53	5.97	55.49	43.74	0.27	1.79	4.94	62.77	4.84
JB10	1	11.06	45.12	5.91	59.08	46.45	0.53	2.72	3.91	29.14	2.49
A10	1	5.57	44.97	5.89	62.97	35.81	0.55	2.72	6.55	33.66	2.09
JB1	1	5.47	27.93	5.97	61.09	23.82	0.66	2.34	12.56	24.79	1.36
A26	1	4.28	46.24	6.01	62.23	42.43	0.47	2.59	3.87	44.83	3.3
JB9	1	3.16	35.11	5.85	56.44	24.36	0.33	2.86	4.35	27.68	2.56
JB17	1	4.82	54.11	5.88	60.72	45.98	0.37	2.6	10.91	43.37	3
JB26	1	4.1	54.7	6.06	58.05	35.27	0.56	2.81	3.87	39.13	3.62
JB22	1	3.19	59.78	6.03	60.13	48.94	0.17	3.12	8.37	24.72	4.42
JB32	1	3.55	43.85	5.96	54.97	33.72	0.17	2.64	11.3	58.08	3.34
A12	1	2.59	28.55	6.88	57.82	61.51	0.47	2.03	12.31	64.56	6.4
Atta1	1	10.24	40.19	5.98	60.92	29.68	0.48	2.7	5.19	40.04	2.14
JB27	1	3.06	71.27	5.98	59.97	32.11	0.42	2.96	7.41	30.77	2.7
JB37	1	4.62	49.16	5.98	51.99	33.08	0.57	2.86	3.82	38.48	2.68
JB20	1	3.24	64.84	5.87	53.89	31.01	0.15	2.49	11.1	20.06	1.73
JB40	1	5.31	43.84	5.93	61.5	23.41	0.61	2.37	7.88	36.18	2.26
P2-1b	1	5.66	20.94	5.9	65.62	45.47	0.28	2.67	12	70.71	5.16
Club	1	9.33	36.02	5.92	66.26	39.52	0.42	2.43	3.24	17.85	3.28
A1	1	6.8	40.84	6.2	49.07	25.62	0.44	2.39	7.23	53.67	1.95
A2	1	5.29	31.06	5.99	55.09	41.65	0.39	2.75	8.69	53.73	2.84
A22	1	3.13	41.03	5.95	55.34	36.39	0.58	2.83	6.98	67.74	2.25
JB35	1	3.04	30.2	5.94	53.55	30.48	0.49	2.63	5.21	29.69	3.13
JB36	2	6.22	29.83	5.97	67.85	47.5	0.77	3.32	3.09	65.16	4.4
JB4	2	6.69	29.59	5.8	59.71	43.23	0.41	2.72	6.72	52.05	4.08
P2-1c	2	5.57	27.93	5.67	64.57	53.34	0.63	4.11	8.61	66.83	5.68
JB19	2	2.88	42.17	6.04	56.24	48.62	0.41	2.91	4.62	60.63	4.65
JB10	2	6.15	41.82	5.91	60.35	47.63	0.67	2.67	3.92	26.92	3.14
A10	2	6.95	47.12	5.93	62.98	36.93	0.66	2.67	7.77	35.81	2.14
JB1	2	5.83	26.41	5.96	61.14	27.6	0.54	2.43	12.54	29.56	1.6
A26	2	4.18	45.45	6.05	61.94	43.01	0.46	2.51	4.11	41.43	3.25
JB9	2	3.43	48.61	5.87	56.34	24.02	0.39	2.7	4.38	32.53	2.79
JB17	2	5.27	50.15	5.9	59.99	46.61	0.37	3	11.22	46.9	2.89
JB26	2	4.46	50.18	6.06	58.61	36.23	0.57	2.78	8.34	29.11	3.28
JB22	2	3.53	57.73	6.1	60.63	44.68	0.34	3.39	7.38	18.77	3.81
JB32	2	3.15	51.47	5.98	54.87	32.92	0.19	2.63	11.43	52.41	2.7
A12	2	3.71	26.9	5.88	56.26	65.54	0.27	1.99	12.42	63.48	6.27
Atta1	2	9.85	43.2	5.98	61.95	30.22	0.55	2.75	5.22	44.19	2.3
JB27	2	2.72	50.31	5.97	59.27	31.01	0.46	3.05	7.45	28.41	2.62
JB37	2	2.95	53.78	5.98	53.42	33.42	0.61	2.88	3.82	49.85	3.45
JB20	2	3.41	73	5.87	50.93	29.78	0.25	2.69	11.71	29.24	1.99
JB40	2	6.61	45.8	5.91	62.54	22.7	0.51	2.3	7.72	32.18	2.26
P2-1b	2	5.06	29.88	5.89	51.44	46.6	0.47	2.58	12.6	72.51	5.07
Club	2	8.94	43.8	5.86	62.5	39.39	0.43	2.48	3.48	23.31	3.55
A1	2	4.1	39.56	6.18	48.58	26.04	0.57	2.49	7.11	45.25	1.75
A2	2	4.25	33.68	6	54.51	43.15	0.41	2.79	8.71	47.7	2.68
A22	2	3.26	41.47	5.95	61.02	37.57	0.52	2.61	6.62	57.92	1.12
JB35	2	5.31	33.22	5.96	54.36	32.88	0.53	2.6	5.32	26.3	2.89
JB36	3	7.04	32.89	5.6	64.44	47.57	0.77	0.33	4.1	57.24	4.24
JB4	3	6.93	24.85	5.74	60	42.07	0.44	2.77	6.72	66.12	4.38
P2-1c	3	4.36	38.99	5.65	64.44	54.29	0.67	4.25	8.61	68.62	5.57
JB19	3	4.68	32.37	5.97	56.58	44.47	0.52	2.87	5.2	71.19	5.03
JB10	3	7.82	49.51	5.91	58.54	43.25	0.52	2.67	3.84	28.34	2.92
A10	3	5.29	44.49	5.89	63	37.84	0.6	2.63	6.6	35.81	2.18
JB1	3	3.94	27.23	5.97	61.05	24.28	0.59	2.43	11.49	31.87	1.28
A26	3	3.19	45.66	6.01	61.74	42.44	0.44	2.52	3.92	41.96	2.82
JB9	3	2.5	52.61	5.85	55.8	24.86	0.34	2.69	4.91	30.95	2.52
JB17	3	4.38	50.15	5.88	60.07	45.86	0.45	2.55	10.89	48.36	3.29
JB26	3	4.28	52.94	6.06	59.04	35.79	0.63	2.75	8.42	36.4	3.4
JB22	3	3.12	59.42	6.03	62.41	44.58	0.34	3.39	7.39	19.63	3.73
JB32	3	3.13	50.42	5.96	57.1	35.02	0.2	2.57	12.16	55.37	3.1
A12	3	4.18	28.69	6.88	58.21	66.1	0.27	1.97	13.52	68.71	6.52
Atta1	3	9.66	43.85	5.98	61.25	29.83	0.46	2.76	4.19	50.34	2.47
JB27	3	3.59	38.71	5.98	58.38	32.11	0.36	3.08	7.71	31.63	2.66
JB37	3	2.65	46.09	5.98	52.21	34.35	0.65	2.85	3.55	45.09	3.08
JB20	3	4.9	66.07	5.87	51.84	31.33	0.38	2.66	11.27	23.66	1.52
JB40	3	5.25	44.24	5.93	62.43	22.3	0.45	0.3	8.21	32.08	2.28
P2-1b	3	4.44	29.28	5.9	62.95	45.74	0.4	2.55	8.62	71.23	5.18
Club	3	8.85	35.08	5.92	64.58	38.62	0.44	2.48	4.26	29.66	3.62
A1	3	4.48	39.57	6.2	48.17	26.5	0.52	2.52	7.23	42.53	1.6
A2	3	6.25	32.44	5.99	53.73	43.16	0.38	2.74	8.12	57.97	3
A22	3	3.13	38.79	5.95	56.86	35.79	0.79	2.63	7.1	65.47	2.12
JB35	3	5.56	31.06	5.94	54.84	32.1	0.43	2.62	5.46	20.44	2.75
